# Supplementary material for: Chitin Translocation Is Functionally Coupled with Synthesis in Chitin Synthase
Source: Int J Mol Sci. 2024 Oct 30;25(21):11667. doi: 10.3390/ijms252111667 (PMC11546553; doi:10.3390/ijms252111667)
Supplement: Supplementary file 1 [file ijms-25-11667-s001.zip]

Archive with 1 entries (1 files):
- ijms-3272099-supplementary.pdf
